# Supplementary material for: Density-mediated foraging behavioral responses of Rhyzopertha dominica (Coleoptera: Bostrichidae) and Tribolium castaneum (Coleoptera: Tenebrionidae)
Source: Sci Rep. 2024 May 28;14:12259. doi: 10.1038/s41598-024-62277-8 (PMC11133452; doi:10.1038/s41598-024-62277-8)
Supplement: Supplementary file 2 — Supplementary Information 2. [file 41598_2024_62277_MOESM2_ESM.xlsx]

## Sheet: Penultimate Table 3
Supplementary Table 1. Volatile emissions (ng • h-1 • g-1 commodity) identified by GC-MS from whole wheat or flour with varying densities of adult R. dominica (0-100 individuals/jar) or T. castaneum (0-500 individuals/jar).
		Rhyzopertha dominica																															Tribolium castaneum
			0 density			N = 7			10 density			N = 3			50 density			N = 7			100 density			N = 6			Colony (18 density)				N = 4		0 density			N = 5			50 density			N = 4				100 density		N = 4
Compound		RT	Mean	±	SE		% of Total		Mean	±	SE		% of Total		Mean	±	SE		% of Total		Mean	±	SE		% of Total		Mean	±	SE		% of Total		Mean	±	SE		% of Total		Mean	±	SE		% of Total		Mean	±	SE		% of Total
Toluene1		3.53287	4.55421	±	3.57602		20.1454		7.73071	±	4.757		27.4788		5.46794	±	2.82439		1.43776		1.16337	±	1.11808		0.199025		-	±	-		-		1.18294	±	1.12028		0.645139		9.10896	±	5.82187		25.1768		15.3554	±	5.79359		19.6008
Hexanal		4.1062	0.0288643	±	0.0288637		0.12768		0.300252	±	0.300247		1.06725		0.161715	±	0.161712		0.042522		0.687401	±	0.687388		0.117598		0.932683	±	0.932666		0.181548		0.105605	±	0.105603		0.0575937		0.391836	±	0.229267		1.08302		0.527161	±	0.185893		0.672909
Pyrrolidine1		4.2577	0.127564	±	0.127561		0.564275		-	±	-		-		-	±	-		-		-	±	-		-		-	±	-		-		-	±	-		-		-	±	-		-		-	±	-		-
Isopropylcyclobutane		4.48856	0.447842	±	0.315079		1.98102		-	±	-		-		0.336974	±	0.336967		0.0886051		-	±	-		-		1.04618	±	1.04616		0.203639		0.239825	±	0.156656		0.130793		0.119377	±	0.0689396		0.329952		0.0638783	±	0.0638772		0.0815393
Octane		4.51099	0.235635	±	0.235631		1.04233		0.0650408	±	0.0650396		0.231188		0.623801	±	0.409312		0.164025		-	±	-		-		-	±	-		-		-	±	-		-		-	±	-		-		1.57657	±	1.57654		2.01246
Hexane, 2,4-dimethyl-		4.57956	0.0801505	±	0.0612015		0.354543		-	±	-		-		0.33026	±	0.330254		0.0868399		-	±	-		-		-	±	-		-		-	±	-		-		-	±	-		-		-	±	-		-
Benzene, 1,3-dimethyl-		4.93462	0.154473	±	0.119669		0.683308		0.345196	±	0.237879		1.227		0.0811808	±	0.0811793		0.021346		0.0482313	±	0.0482304		0.00825123		-	±	-		-		0.0414837	±	0.0414829		0.0226238		0.320356	±	0.20669		0.885451		0.51771	±	0.191555		0.660846
2,4-Azetidinedione, 3,3-diethyl-1-methyl-		5.21901	0.164799	±	0.164796		0.728983		-	±	-		-		-	±	-		-		-	±	-		-		-	±	-		-		-	±	-		-		-	±	-		-		-	±	-		-
3-Pentanol, 2-methyl-		5.39194	0.0101797	±	0.0101795		0.0450296		-	±	-		-		-	±	-		-		-	±	-		-		1.28302	±	0.74258		0.24974		-	±	-		-		-	±	-		-		-	±	-		-
Methyl vinyl ketone		5.45247	0.0100481	±	0.0100479		0.0444475		0.046328	±	0.0463271		0.164673		-	±	-		-		-	±	-		-		-	±	-		-		-	±	-		-		0.0187152	±	0.0187148		0.0517279		-	±	-		-
Pyrazine, 2,6-dimethyl-		6.01864	-	±	-		-		-	±	-		-		-	±	-		-		-	±	-		-		2.1862	±	0.842936		0.425547		-	±	-		-		-	±	-		-		-	±	-		-
Cyclobutanone, 2,3,3-trimethyl-1		6.04403	0.445907	±	0.247355		1.97246		-	±	-		-		0.268602	±	0.268597		0.0706272		-	±	-		-		-	±	-		-		0.165809	±	0.136522		0.0904268		0.0637965	±	0.0637953		0.176331		0.505173	±	0.505163		0.644842
Cyclopropane, 1,1,2,3-tetramethyl-		6.14425	0.592372	±	0.592361		2.62034		-	±	-		-		-	±	-		-		-	±	-		-		-	±	-		-		-	±	-		-		-	±	-		-		-	±	-		-
Methylene chloride		6.71754	1.02455	±	0.849204		4.53207		0.0697769	±	0.0697757		0.248022		0.795346	±	0.795331		0.209131		-	±	-		-		2.02345	±	2.02341		0.393867		0.439635	±	0.439627		0.239763		-	±	-		-		2.15277	±	1.72656		2.74796
5-Hepten-2-one, 6-methyl-		6.72874	-	±	-		-		-	±	-		-		0.0149597	±	0.0149594		0.00393356		-	±	-		-		-	±	-		-		-	±	-		-		0.524592	±	0.348206		1.44995		0.213686	±	0.213682		0.272765
5-Hydroxy-7-methoxy-2-methyl-3-phenyl-4-chromenone		6.95581	0.325478	±	0.208351		1.43974		0.0603185	±	0.0603174		0.214402		0.0595749	±	0.0595738		0.0156649		0.707326	±	0.707313		0.121007		0.475463	±	0.475454		0.0925493		-	±	-		-		-	±	-		-		0.209607	±	0.209603		0.267559
2-Oxo-4-phenyl-6-(4-chlorophenyl)-1,2-dihydropyrimidine		7.24314	-	±	-		-		-	±	-		-		0.171804	±	0.122317		0.0451747		0.415394	±	0.415386		0.0710641		-	±	-		-		0.0569554	±	0.0569544		0.0310616		0.0347971	±	0.0347965		0.0961777		-	±	-		-
1-Butanol, 2-methyl-		7.28685	0.0636953	±	0.0636941		0.281754		-	±	-		-		0.312062	±	0.267979		0.0820549		-	±	-		-		-	±	-		-		-	±	-		-		-	±	-		-		1.34419	±	1.34416		1.71583
Benzene, 1,4-diethyl-		8.14742	-	±	-		-		-	±	-		-		-	±	-		-		-	±	-		-		-	±	-		-		172.217	±	172.214		93.9216		-	±	-		-		-	±	-		-
Dodecane1		8.20928	0.266405	±	0.182115		1.17844		0.0599453	±	0.0599442		0.213075		0.0527646	±	0.0345408		0.0138741		-	±	-		-		5.97165	±	5.97154		1.16239		0.168128	±	0.105577		0.0916914		0.37279	±	0.215276		1.03037		2.4994	±	1.90155		3.19042
Hexane, 2,3,4-trimethyl-		8.65994	0.0383062	±	0.0383055		0.169447		0.363185	±	0.24416		1.29094		0.0314637	±	0.0314631		0.00827318		-	±	-		-		-	±	-		-		-	±	-		-		-	±	-		-		0.168944	±	0.168941		0.215654
Nonanal		8.67795	0.0549615	±	0.0549605		0.243121		0.427129	±	0.427121		1.51823		0.722533	±	0.383808		0.189986		0.0473396	±	0.0473387		0.00809868		-	±	-		-		0.17706	±	0.177057		0.0965629		0.625576	±	0.396861		1.72906		2.03311	±	1.16089		2.59523
Decane, 2,9-dimethyl-1		8.73014	0.320938	±	0.137148		1.41966		0.509404	±	0.334351		1.81068		0.0944345	±	0.0944328		0.024831		0.0853131	±	0.0853115		0.014595		-	±	-		-		0.287289	±	0.191067		0.156678		0.0447006	±	0.0446997		0.12355		1.52294	±	1.44211		1.94401
Cyclopentanecarboxylic acid, pentyl ester1		10.438	0.0282394	±	0.0282388		0.124916		-	±	-		-		63.9499	±	32.8333		16.8152		89.0919	±	59.7076		15.2415		6.36799	±	6.36787		1.23954		0.107562	±	0.10756		0.058661		0.472381	±	0.277598		1.30564		-	±	-		-
Cyclopentanecarboxylic acid, 2-pentyl ester		10.6587	-	±	-		-		-	±	-		-		75.818	±	31.1397		19.9359		125.628	±	60.0125		21.4919		89.7	±	42.3926		17.4602		-	±	-		-		-	±	-		-		2.31182	±	2.31178		2.95099
Hexane, 3,3-dimethyl-		10.8783	0.280285	±	0.190081		1.23983		0.158343	±	0.158341		0.562831		0.0298601	±	0.0298596		0.00785154		-	±	-		-		-	±	-		-		0.772096	±	0.709967		0.421076		0.0293834	±	0.0293828		0.0812143		0.05636	±	0.0563589		0.0719423
o-Allylhydroxylamine		10.8974	0.0256641	±	0.0256636		0.113524		-	±	-		-		-	±	-		-		-	±	-		-		-	±	-		-		0.00693272	±	0.00693259		0.00378088		-	±	-		-		-	±	-		-
1-Pentene, 4,4-dimethyl-1,3-diphenyl-1-(trimethylsilyloxy)-		11.6855	0.284568	±	0.14046		1.25878		-	±	-		-		0.0624929	±	0.0624917		0.0164321		1.05833	±	1.05831		0.181056		-	±	-		-		1.33053	±	1.25621		0.72563		-	±	-		-		3.16552	±	3.16546		4.04072
Sulfurous acid, 2-ethylhexyl pentyl ester		11.7658	1.4062	±	0.994934		6.22028		0.738077	±	0.638616		2.62349		2.24058	±	2.18639		0.589148		0.059469	±	0.0594679		0.0101737		0.430038	±	0.43003		0.0837073		1.00018	±	0.904165		0.545466		-	±	-		-		0.320283	±	0.320278		0.408835
1,4,7,-Cycloundecatriene, 1,5,9,9-tetramethyl-, Z,Z,Z-1		11.8656	-	±	-		-		-	±	-		-		3.22094	±	2.05024		0.846926		3.1037	±	3.10364		0.530969		2.50017	±	1.33932		0.486661		-	±	-		-		2.18012	±	2.18008		6.02574		4.01305	±	3.31832		5.12257
Dodecanal1		11.8981	0.178157	±	0.0548383		0.788071		0.290742	±	0.231031		1.03344		191.394	±	77.5814		50.326		309.808	±	146.568		53.0008		290.478	±	94.1835		56.5419		0.306031	±	0.226894		0.166899		2.23189	±	2.16337		6.16885		5.59853	±	3.27192		7.14641
Pentanoic acid, 1,1-dimethylpropyl ester1		12.1834	0.134277	±	0.0725685		0.593969		0.250915	±	0.250911		0.891878		0.26647	±	0.239269		0.0700666		0.30676	±	0.243875		0.0524793		0.90379	±	0.544328		0.175924		0.221382	±	0.215482		0.120734		0.71226	±	0.426727		1.96865		0.864142	±	0.501647		1.10306
2-Thiophenecarboxylic acid, 4-methylpentyl ester		12.2035	-	±	-		-		-	±	-		-		2.09175	±	0.872377		0.550013		3.07183	±	1.52296		0.525517		4.12353	±	0.887921		0.802649		-	±	-		-		-	±	-		-		-	±	-		-
2-Pentanone, 4-hydroxy-4-methyl-1		12.4933	0.796134	±	0.796119		3.52168		-	±	-		-		0.610343	±	0.610332		0.160486		-	±	-		-		-	±	-		-		-	±	-		-		-	±	-		-		-	±	-		-
1,6,10-Dodecatrien-3-ol, 3,7,11-trimethyl-, (E)-1		12.8116	0.0168596	±	0.0168593		0.074578		-	±	-		-		0.171804	±	0.122317		0.0451747		-	±	-		-		-	±	-		-		0.0569554	±	0.0569544		0.0310616		0.0347971	±	0.0347965		0.0961777		-	±	-		-
Hexadecane1		13.2054	0.0520908	±	0.0340282		0.230422		-	±	-		-		2.21227	±	0.874561		0.581704		3.11273	±	1.57702		0.532514		0.994814	±	0.657726		0.193642		0.0884074	±	0.0884058		0.0482145		0.274275	±	0.27427		0.758084		0.197738	±	0.114428		0.252408
Acetonitrile		13.7363	0.0786491	±	0.0544217		0.347902		0.170986	±	0.170983		0.60777		0.0481252	±	0.0481243		0.0126542		-	±	-		-		-	±	-		-		0.0369187	±	0.036918		0.0201342		0.0767384	±	0.0767369		0.212101		0.170167	±	0.103574		0.217214
Cyclopropane		13.7668	0.038286	±	0.0255896		0.169357		-	±	-		-		-	±	-		-		-	±	-		-		-	±	-		-		0.0250463	±	0.0250458		0.0136594		-	±	-		-		0.0257811	±	0.0257806		0.032909
Propyne1		13.851	5.5976	±	3.49327		24.7608		8.30947	±	4.99898		29.536		7.40108	±	2.50356		1.94607		1.89371	±	1.22014		0.323969		13.1438	±	6.90009		2.55846		1.9812	±	1.50569		1.08048		11.4294	±	7.42734		31.5904		19.8412	±	4.13169		25.3269
n-Tridecan-1-ol		13.9107	0.0334534	±	0.0334528		0.14798		-	±	-		-		-	±	-		-		-	±	-		-		0.383295	±	0.383288		0.0746088		-	±	-		-		0.918846	±	0.91883		2.53965		0.734631	±	0.734617		0.93774
1-Tridecene		14.0582	-	±	-		-		-	±	-		-		-	±	-		-		-	±	-		-		-	±	-		-		-	±	-		-		0.014508	±	0.0145078		0.0400996		0.735119	±	0.735106		0.938364
Pentanoic acid, 5-hydroxy-, 2,4-di-t-butylphenyl esters		14.1852	0.0205179	±	0.0205175		0.0907603		-	±	-		-		3.17552	±	1.38257		0.834984		3.9886	±	2.95503		0.682355		3.34988	±	1.35396		0.652057		0.248097	±	0.248093		0.135304		-	±	-		-		-	±	-		-
Cyclotetradecane1		14.2045	0.0652957	±	0.0470073		0.288834		0.629268	±	0.629256		2.23673		0.352013	±	0.352006		0.0925596		1.15435	±	1.15433		0.197482		-	±	-		-		0.0232939	±	0.0163136		0.0127037		-	±	-		-		0.326977	±	0.326971		0.417379
Propene		14.4388	1.32558	±	0.868345		5.86367		-	±	-		-		0.795346	±	0.795331		0.209131		-	±	-		-		2.58338	±	1.91113		0.502858		0.131062	±	0.0827785		0.0714772		-	±	-		-		1.7221	±	1.72207		2.19822
α-Bisabolol1		14.5053	-	±	-		-		-	±	-		-		-	±	-		-		-	±	-		-		-	±	-		-		0.0230036	±	0.0149374		0.0125454		-	±	-		-		-	±	-		-
Heptadecane1		14.547	2.74803	±	1.27364		12.1558		6.35	±	6.28025e-16		22.5711		2.76258	±	1.30277		0.726404		1.05833	±	1.05831		0.181056		-	±	-		-		1.27	±	1.26998		0.692617		3.39399	±	1.96763		9.38084		4.97646	±	1.67101		6.35235
Sulfurous acid, 2-ethylhexyl hexyl ester		14.6503	0.0322085	±	0.0322079		0.142474		0.249045	±	0.24904		0.885229		0.0332185	±	0.0332179		0.00873461		-	±	-		-		-	±	-		-		0.0528345	±	0.0528336		0.0288142		0.0175963	±	0.017596		0.0486354		0.358129	±	0.358123		0.457144
Sulfur dioxide		14.6568	0.119044	±	0.085904		0.526587		0.661685	±	0.370493		2.35196		0.427728	±	0.316729		0.112469		0.186519	±	0.186515		0.0319089		-	±	-		-		0.251344	±	0.251339		0.137075		0.625576	±	0.396861		1.72906		0.973173	±	0.32937		1.24223
Phenol, 2-(1,1-dimethylethyl)-4-(1,1,3,3-tetramethylbutyl)-		14.7543	-	±	-		-		0.0197388	±	0.0197384		0.0701614		-	±	-		-		-	±	-		-		-	±	-		-		0.11463	±	0.114628		0.0625153		1.5875	±	1.58747		4.38778		-	±	-		-
Octadecane1		15.6357	-	±	-		-		-	±	-		-		-	±	-		-		1.27339	±	1.27336		0.217846		1.53007	±	1.15183		0.297829		-	±	-		-		-	±	-		-		-	±	-		-
1,2-Benzenedicarboxylic acid, bis(2-methylpropyl) ester		18.2149	0.0409809	±	0.026845		0.181278		-	±	-		-		1.23303	±	1.23301		0.324219		-	±	-		-		-	±	-		-		-	±	-		-		-	±	-		-		0.0333123	±	0.0333117		0.0425224
Phytol, acetate1		18.7591	0.0243624	±	0.0243619		0.107766		-	±	-		-		-	±	-		-		-	±	-		-		-	±	-		-		0.0199157	±	0.0199153		0.0108614		-	±	-		-		-	±	-		-
L-Cysteine sulfinic acid		20.1288	-	±	-		-		-	±	-		-		-	±	-		-		-	±	-		-		-	±	-		-		0.00765969	±	0.00765955		0.00417734		-	±	-		-		-	±	-		-
Nonadecane1		20.5938	0.022048	±	0.0220476		0.0975287		-	±	-		-		12.1753	±	11.977		3.20141		36.5776	±	36.577		6.25757		83.332	±	45.9384		16.2207		-	±	-		-		-	±	-		-		2.46976	±	2.26404		3.15259
13-Docosenamide, (Z)-		25.8784	0.31177	±	0.218448		1.37911		0.327806	±	0.176288		1.16519		0.311184	±	0.311178		0.0818239		0.00724824	±	0.00724811		0.00124		-	±	-		-		0.205621	±	0.205618		0.112139		0.555275	±	0.535173		1.53475		0.755733	±	0.446327		0.964677
Total emissions			22.6067	±	0.362846				28.1334	±	0.630254				380.309	±	4.48909				584.535	±	13.3914				513.74	±	10.3084				183.363	±	5.35792				36.18	±	0.954721				78.3405	±	1.21218
Total compounds2			43	a					23	b					39	ab					24	b					21	c					34	A					27	A					35	A
1 Compound identity confirmed by injection of technical standards on same machine and elution at same point
2 Columns with shared letters are not significantly different from each other (Chi-squared test, Bonferroni correction). Lower case letters represent pairwise comparisons between treatments for R. dominica, while upper case letters represent comparisons among T. castaneum treatments.
